# Supplementary material for: Ovatodiolide Suppresses Oral Cancer Malignancy by Down-Regulating Exosomal Mir-21/STAT3/β-Catenin Cargo and Preventing Oncogenic Transformation of Normal Gingival Fibroblasts
Source: Cancers (Basel). 2019 Dec 24;12(1):56. doi: 10.3390/cancers12010056 (PMC7017298; doi:10.3390/cancers12010056)
Supplement: Supplementary file 1 [file cancers-12-00056-s001.zip]

Archive with 3 entries (3 files):
- Authors' R3 western AW 20191211.pptx
- supplementary figure1.pdf
- Supplementary tables.pdf
